# Supplementary material for: Reference-free transcriptome signatures for prostate cancer prognosis
Source: BMC Cancer. 2021 Apr 12;21:394. doi: 10.1186/s12885-021-08021-1 (PMC8040209; doi:10.1186/s12885-021-08021-1)
Supplement: Supplementary file 1 — Additional file 1 Contig sequences and mapping locations in the risk and relapse signatures. [file 12885_2021_8021_MOESM1_ESM.xlsx]

## Sheet: Risk
Reference-free risk signature. 26 Contigs. Min, max, median size(nt): 31, 864, 45.5
Contig	Sequence	Mapped Gencode transcript	Notes
>ctg_1	CTGAACTGTATCTAGAGGAACCAGGATGTGCAGAGTCGGCAATCCAGA	HECW2-AS1-203
>ctg_2	TTAAATCAGGTAATAATTAAAAAAAAAAAAAGCATATGCTATAGCCCCA	ASPN-201
>ctg_3	CCCCTTGTCACCAGGGGCACCAGCAGGGCCA	COL1A1-208
>ctg_4	CCTGTATCCCCAGCACTTTGGGAGGCCGAGACGGGAGG	CD38-201
>ctg_5	CACCCCGCTTGCTCCGGCCGATCTGGCCCAGC	CAMK2N1-201
>ctg_6	AGACACATCTTGCAGCATTTTTCTTAAGGCA	SFRP4-203
>ctg_7	TTTTTTTTTTTTAATTATTACCTGATTTAAAAATCTCTGTAAAAACGTGTAGTGTTTCATAAAATCTGTAACTCGCATTTTAATGATC	ASPN-201
>ctg_8	AGGACTCTAGGGGCCTGGGTTCTGCTGGAGGG	TROAP-206
>ctg_9	TATTCCAATTACAAGCGTTCGGCCCCTTCCTTAGAGAGTCCATATCTCAGCACTCATGCTG	SRD5A2-201
>ctg_10	GTGACTGGAGTTCAGACGTGTGGAAACCCGAGCCCTGCCGGAT	COL1A1-211
>ctg_11	CTCTGCACCCCACTCGTGGGGGAACACAGCCGCTCCCCTCTGCTCTGCA	EFNA2-201	chr19:1300423-1300471. Appears to map to an independent lncRNA downstream of EFNA2
>ctg_12	AAATAGTTAGATATTCTAGATTTACATTAAATTGTAAAATAAATGGACTTATT	GTSE1-201
>ctg_13	ATGGTCCTGCTGGTGCTCCTGGTACTCCCGAG	COL1A1-201
>ctg_14	TCCCATCACACTTCAATGTTATTAATAAAAA	PGM5-AS1-204
>ctg_15	GGCACTGGTTCGATGATAATGCTCAATGACAGTA	MYBPC1-215
>ctg_16	TTGGCAAGCTTTCGGAAACAAAACAGGCAAAATTTTGTGATGATAAATATCACAGTTGCCACGCAGGCCAGCAGGAATGCTAT	UGT2B15-201
>ctg_17	GTTTTCATTATAGCTGTCCGCAGGCTTGTCCAAAAGGAAAC	GMNN-204
>ctg_18	AACTCTATCTGAAATCCCAAAAAAAAAAAAA	COL3A1-206
>ctg_19	TACAATAAAGTCTTTATTTTTTTGCAGAGTATTATTGTTATTGCTTAAAATTGGAAAGCCAAAAAAAAGCACAATAAAGGGAAGTACAAGGGGTAATAAATAGATTACATCCTAACAATGTGTTCTCTTTTATCAGAAACCTGTACACTTTTAAAATTATGTAATTAAGCCAGACGAAATGGATTATTCAGAAGCACCTGTAAAAATTCAATTGACAGACTAATTTGCAGTGAATACACAGGCGTGCTTATTTTAAAAGCCTTTCCACATGATTACATTATACATAAAAAGAACTGGCAAGTGTAGTTGCAGGCTGAACTATATTTTTTATTGCCTTTACTCTGTGCATACTTATTCCAACCACTGAATTTACCAATTTTCAATTAGAATTTTCCAAGG…	AC069228.1-201
>ctg_20	GAAAAAGTTAGATATGCGTACTCTTTTTTTAATACATAAATGAAAAAC		intron of GMNN
>ctg_21	CAAACACAGCTTCCAAACCCAGGGCTTGCGCTTGCCTTTGCCTCTTCCACCGCG	HOPX-202
>ctg_22	CTGTCATCGGCCACAGCATTTCTACCATTGAAAACACAGGTAGTGACATAGATGA	USP9YP32-201
>ctg_23	CCTCCGCCCGCCCCGCCTCCTTATCTTCTCCCTGGATTCCTGAGGGCTGCCTGGAAGAGGATGAATGTCCACACCTCCCTGGAGGAGCCCACGGTAGGGGACGGGAGGCTGACACATAGAGAGGGCGACACAGTGCACCCAGGACTGTGACAGAAATCCATGCAAAGTGCTGAGGAGAAGCCAGCAGGTTCTGCCTGGAAGGTCGGGGATGGCTTACCAGGGAGGGGACAAT		intronic lncRNA in LDLRAD4
>ctg_24	CGCCTTCCATGTGATCATCCTGGTCAATGAA	PTPRN2-202
>ctg_25	TAATTGTTACCAAACAAAAATATCCACTCAAAATACAAT	SLC22A3-201
>ctg_26	GACTTCGTCCTCGTTTGGGAGGAGGACCTGAAGCTAGACAGGCAGCAGGACAGTGCCGCCCGGGACAGAACAGACATGCACAGGACCTGGCGGG	ANO7-203

## Sheet: Relapse
Reference-free relapse signature. 26 Contigs. Min, max, median size(nt): 31, 105, 33
Contig	Sequence	Mapped Gencode transcript	Notes
>ctg_1	TAGCTATGGTCAGCAACATTTAATGAAAACGCTTATGTTAAAAATAAACCCCTGCCTCCTG		chr4:39455272-39455332 intron betw exons 7-8 of RPL9
>ctg_2	GGTGACAGGGCAAGACTCTGTCTCAAAAAACAA	ZNF382-201
>ctg_3	GGGGAGGTGTATTGAAGTCCTCCAGACAAACCTCAGATTTGATGATTTCCTAGTAGAA	KLK3-209
>ctg_4	AGATGATTTAAAGTGTATGGTAGGATGTGCG	PDLIM5-201
>ctg_5	AATCAACAGCCTCAACTCGCAGTCAAAGTCTAG	HNRNPK-203
>ctg_6	CTACACCCTCTCCATCCTCCCCACACCCTCACCATCCAACCCACAGCTGGAGCAGATCCGC	ISYNA1-214
>ctg_7	ATGTTTTTTTTTTTTTTCAAGCAGAAGACGG		low complexity
>ctg_8	AGCCAAGCTCAAGGATGGAAGTGCAGAAAAA	AR-207
>ctg_9	CACCCGCAAGACCCGTCCCGCCATGAACTACGA	SPDEF-202
>ctg_10	AAAAAAAAAAAAAAACCCCTTTTCAGTTTGGGC	RTN4-214
>ctg_11	CAATGAAAGGAATTCACAAACTACTGCCAGG	GALNT7-201
>ctg_12	GACCTCTTCAGCCGTGCATGGTTAACACTCCATCTATCTGAGTAAGTCCTGCCTTGAAGAATCGTGAGTGCAAACCAGTTTGAGAGAGAAGAGGAAAAATAAATG	AC069228.1-203
>ctg_13	TGAAGGCCAGGGACCCGCGGCGCTCTCCCTGTGGTCAGGAAGCAGCCCGG	SLC9A3-AS1-208
>ctg_14	CCTGGCCCAGGTCGCACTCGGAGGCAGAGCTGGGGCTGGACCACTCTC	KLK2-209
