# Supplementary material for: Reference-free transcriptome signatures for prostate cancer prognosis
Source: BMC Cancer. 2021 Apr 12;21:394. doi: 10.1186/s12885-021-08021-1 (PMC8040209; doi:10.1186/s12885-021-08021-1)
Supplement: Supplementary file 2 — Additional file 2 Published PCa risk and relapse signatures. Genes in common between published and this publication’s signatures. [file 12885_2021_8021_MOESM2_ESM.xlsx]

## Sheet: Refs
Prostate Prognostic models : Papers with predictors of Gleason score, Death, Relapse or Metastasis
Author	Reference	Technique	N=	Title
Singh 2002	https://www.sciencedirect.com/science/article/pii/S1535610802000302	microarray	235	Gene expression correlates of clinical prostate cancer behavior
Latil 2003	https://clincancerres.aacrjournals.org/content/9/15/5477.short	qRT-PCR 91G	14T+7N	Gene Expression Profiling in Clinically Localized Prostate Cance
Bibikova 2007	https://www.sciencedirect.com/science/article/pii/S0888754307000328	panel 512G		Expression signatures that correlated with Gleason score and relapse in prostate cancer
Penney 2011	https://www.ncbi.nlm.nih.gov/pmc/articles/PMC3107753/	panel 6100G	358+109	mRNA expression signature of Gleason grade predicts lethal prostate cancer.
Karnes 2013	https://www.auajournals.org/doi/abs/10.1016/j.juro.2013.06.017	panel 22G		Validation of a Genomic Classifier that Predicts Metastasis Following Radical Prostatectomy in an At Risk Patient Population
Erho 2013	https://journals.plos.org/plosone/article?id=10.1371/journal.pone.0066855	Affy array 1.4M	639	Discovery and Validation of a Prostate Cancer Genomic Classifier that Predicts Early Metastasis Following Radical Prostatectomy
Klein 2014	https://www.sciencedirect.com/science/article/abs/pii/S030228381400414X	panel 732G	441	A 17-gene Assay to Predict Prostate Cancer Aggressiveness in the Context of Gleason Grade Heterogeneity, Tumor Multifocality, and Biopsy Undersampling
Long 2014	https://cancerres.aacrjournals.org/content/74/12/3228.short	RNA-seq FFPE	51NR+55BCR	Global Transcriptome Analysis of Formalin-Fixed Prostate Cancer Specimens Identifies Biomarkers of Disease Recurrence
Klein 2015	https://www.sciencedirect.com/science/article/abs/pii/S0302283814011257	Affy array	15RM+154noRM	A Genomic Classifier Improves Prediction of Metastatic Disease Within 5 Years After Surgery in Node-negative High-risk Prostate Cancer Patients Managed by Radical Prostatectomy Without Adjuvant Therapy
Smith 2015	https://www.pnas.org/content/112/47/E6544.short	RNA-seq	8+8	A basal stem cell signature identifies aggressive prostate cancer phenotypes
Shahabi 2016	https://onlinelibrary.wiley.com/doi/full/10.1002/pros.23211?casa_token=4U1N0zyUQVEAAAAA%3AA4I64Tl3Ywxu-eE3OfhTBBOz2egd6Zi1TH906_vCI6kLpeYgdBzn4_oolj-viDFZfOE9z6dVeX-IvQ	Illumina array 30K	154 NR + 33 CR	Novel Gene Expression Signature Predictive of Clinical Recurrence After Radical Prostatectomy in Early Stage Prostate Cancer Patients
Sinnott 2016	https://clincancerres.aacrjournals.org/content/23/1/81.abstract	Affy Array	291 NR+113 L	Prognostic utility of a new mRNA expression signature of Gleason score.
Jhun 2017	https://www.ncbi.nlm.nih.gov/pmc/articles/PMC5522125/	TCGA RNA-seq	333	Gene expression signature of Gleason score is associated with prostate cancer outcomes in a radical prostatectomy cohort.
Ren 2018	https://www.sciencedirect.com/science/article/pii/S0302283817307200	RNAseq+WGS	65T+65adjN	Whole-genome and Transcriptome Sequencing of Prostate Cancer Identify New Genetic Alterations Driving Disease Progression
Stelloo 2018	https://www.nature.com/articles/s41467-018-07270-2	RNA-seq+ChiPseq	100	Integrative epigenetic taxonomy of primary prostate cancer
Sinha 2019	https://www.sciencedirect.com/science/article/pii/S153561081930100X	RNA-seq+proteome+methylome	77N+77T	The Proteogenomic Landscape of Curable Prostate Cancer
			RM: rapid metastasis; L=lethal, CR=clinical relapse, NR=non relapse, BCR=Bioch relapse

## Sheet: Full Table
Gene	singh2002 (Gleason)	Singh2002 (relapse)	Bibikova07 (Gleason)	Klein14 (clin recurrence)	Latil03 (BCR)	Erho13 (early metastasis)	Shahabi16 (clin recurrence)	Jhun17 (Gleason)	Sinnott17 (Gleason)	Risk: genes *	Risk: contigs *	Relapse: genes *	Relapse: contigs *	Times found	*: this work (red 1s: negatively regulated in high risk or relapse)
MYBPC1						1	1		1	1	1			5
ASPN								1	1	1	1			4
ANO7						1		1	1		1			4
SLC22A3									1	1	1			3
SRD5A2				1						1	1			3
COL1A1	1			1							1			3
HOXC6	1	1	1											3
CAMK2N1						1					1			2
GMNN								1			1			2
SFRP4				1							1			2
AZGP1			1	1										2
BGN	1			1										2
CHGA	1	1												2
GLB1L3								1	1					2
LTBP2	1	1												2
MYLK			1						1					2
NCAPD3								1	1					2
PDGFRB	1	1												2
THBS2	1					1								2
CD38										1	1			2
AC069228.1											1		1	2
PCA3							1					1		2
KLK2				1									1	2
COMP										1				1
FMOD										1				1
HMGB2										1				1
PPFIA2										1				1
SMOC1										1				1
SSTR1										1				1
HOPX											1			1
COL3A1											1			1
EFNA2											1			1
HECW2-AS1/AC0220571.3											1			1
GTSE1											1			1
PGM5-AS1											1			1
PTPRN2											1			1
UGT2B15											1			1
USP9YP32											1			1
TROAP											1			1
AR													1	1
ISYNA1													1	1
ZNF382													1	1
SLC9A3-AS1													1	1
HNRNPK													1	1
CATSPER2													1	1
AC021683.3													1	1
PDLIM5													1	1
GALNT7													1	1
RTN4													1	1
SPDEF													1	1
KLK3													1	1
ALB												1		1
DDC												1		1
CTD-2228K2.7												1		1
BRSK1												1		1
ALS2CL												1		1
TSPAN1												1		1
RRM2												1
FEV												1
HMGCS2												1
ABCC11							1							1
ABCC5	1													1
ABLIM1							1							1
ACTA2									1					1
ACTG2									1					1
ADPGK									1					1
ADRA2C							1							1
AEBP1	1													1
AHRR								1						1
ALCAM			1											1
APLNR								1						1
ASPA								1						1
BCLG					1									1
BTG2									1					1
BUB1								1						1
C2orf88								1						1
CBX2								1						1
CCK			1											1
CCNE2			1											1
CDC6			1											1
CENPE								1						1
CENPF								1						1
CGA					1									1
CLEC4F							1							1
CNN1									1					1
COL1A2	1													1
CPVL							1							1
CRIP1	1													1
CRY2	1													1
CSPR1									1					1
CST2								1						1
DES									1					1
DLGAP5								1						1
DPP4									1					1
DTL			1											1
DUOX1							1							1
DUOXA1							1							1
DUSP1				1										1
EDARADD							1							1
EDN3									1					1
ELN	1													1
EPPK1						1								1
ESM1								1						1
F10							1							1
F2R/PAR1					1									1
FAM13C				1										1
FAM72B								1						1
FAM72D								1						1
FBLN5	1													1
FBP1			1											1
FGF14								1						1
FLNA									1					1
FLNC				1										1
FOS				1										1
FOXS1								1						1
FSTL3	1													1
GDF3								1						1
GLBIL2									1					1
GLDC							1							1
GLYATL1P4/PCAT-80						1								1
GOLGA7B								1						1
GPR81							1							1
GSN				1										1
GSTM2				1										1
IGFBP3	1													1
IGSF1								1						1
IQGAP3						1								1
ITGA5									1					1
ITGBL1								1						1
ITPR3		1												1
KCNA3							1							1
KCNQ2							1							1
KIF14								1						1
LAMB3				1										1
LASP1						1								1
LDAH							1							1
LPPR4								1						1
LRFN2								1						1
MALL	1													1
MAPK81P2								1						1
MB							1							1
MFAP4	1													1
MIR21									1					1
MK167			1											1
MMP11							1							1
MSMB									1					1
MT2A									1					1
MYBL2			1											1
MYH11									1					1
MYL9									1					1
MYT1								1						1
NAAA								1						1
NFIB						1								1
NKX2-1							1							1
NPR3							1							1
NR4A1									1					1
NUF2								1						1
NUSAP1						1								1
OAS2							1							1
PACSIN3									1					1
PAGE4								1						1
PBX1						1								1
PCAT-32						1								1
PCBP3							1							1
PCDH7						1								1
PCP4									1					1
PDGFB								1						1
PGC							1							1
PLOD1									1					1
POSTN	1													1
PPAP2B			1											1
PRC1								1						1
PROK1			1											1
PTTG1			1											1
RABGAP1						1								1
RAI14								1						1
RAPGEF1							1							1
S1PR4						1								1
SERPINA3									1					1
SHCBP1								1						1
SLC22A1								1						1
SMC4								1						1
SOD2									1					1
SORBS1									1					1
SPAG1								1						1
SPARC	1													1
ST3GAL1		1												1
ST6GAL1	1													1
STC2								1						1
SYNM									1					1
SYNPO2									1					1
TAOK3								1						1
TMEM132E								1						1
TNFRSF10						1								1
TNIP1	1													1
TPM2				-					1					1
TPT1									1					1
TPX2				1										1
TSBP						1								1
TUBB	1													1
TUBB2B							1							1
UBE2C			1											1
UPK1A							1							1
UPK3B							1							1
WNT5A			1											1
XLKD1					1									1
ZFP36									1					1
ZNF467								1						1
ZWILCH						1								1
ZYG11A							1							1
