# Supplementary material for: Reference-free transcriptome signatures for prostate cancer prognosis
Source: BMC Cancer. 2021 Apr 12;21:394. doi: 10.1186/s12885-021-08021-1 (PMC8040209; doi:10.1186/s12885-021-08021-1)
Supplement: Supplementary file 3 — Additional file 3 Contents and expression characteristics of all signatures in the discovery and validation datasets. [file 12885_2021_8021_MOESM3_ESM.xlsx]

## Sheet: LogFC-sig-gene-tcga-risk
Contigs (mapped to...)	Mean normalized expression in LR	Mean normalized expression in HR	LogFC
PPFIA2	5.1	21.85	1.46
COMP	21.76	79.12	1.29
SSTR1	9.3	30.56	1.19
BMP6	5.17	14.77	1.05
ASPN	7.05	18.6	0.97
HMGB2	31.4	52.48	0.51
C2	41.35	24.1	-0.54
MYBPC1	274.38	148.83	-0.61
FMOD	325.37	167.48	-0.66
AC020571.3	22.98	11.69	-0.68
SRD5A2	21.35	10.78	-0.68
SMOC1	35.01	17.42	-0.7
SLC22A3	90.85	41.52	-0.78
CD38	75.26	28.99	-0.95

## Sheet: LogFC-sig-gene-icgc-risk
Contigs (mapped to...)	Mean normalized expression in LR	Mean normalized expression in HR	LogFC
SSTR1	3.04	9.56	1.14
PPFIA2	14.98	37.93	0.93
COMP	8.31	20.21	0.89
BMP6	3.26	6.01	0.61
ASPN	13.29	22.91	0.54
HMGB2	11.82	14.24	0.19
FMOD	134.17	95.84	-0.34
CD38	62.4	43.44	-0.36
MYBPC1	271.72	173.2	-0.45
C2	20.81	12.95	-0.47
AC020571.3	18.07	10.26	-0.57
SLC22A3	99.66	54.59	-0.6
SMOC1	11.7	5.93	-0.68
SRD5A2	16.99	8.42	-0.7

## Sheet: LogFC-sig-contig-tcga-risk
Contigs (mapped to...)	Mean normalized expression in LR	Mean normalized expression in HR	LogFC
AC069228.1	1.56	10.1	1.87
UGT2B15	1.38	7.28	1.66
COL1A1.a	2.32	11.91	1.64
TROAP	2.25	7.72	1.23
EFNA2	2.21	7.04	1.16
ASPN.a	12.6	38.04	1.1
CAMK2N1	1.93	5.52	1.05
SFRP4	2.15	6.13	1.05
ASPN.b	1.88	4.61	0.9
USP9YP32	1.31	3.2	0.89
COL1A1.b	1.92	4.59	0.87
COL3A1	1.83	4.36	0.87
COL1A1.c	1.48	3.45	0.85
ctg_23	2.49	5.72	0.83
GTSE1	1.41	3.14	0.8
ctg_20	1.59	3.48	0.79
HOPX	1.75	3.82	0.78
GMNN	1.64	3.36	0.72
PTPRN2	301.69	185.76	-0.48
ANO7	119.52	71.26	-0.52
MYBPC1	264.44	148.57	-0.58
SRD5A2	31.09	15.4	-0.7
HECW2-AS1	106.23	49.73	-0.76
PGM5-AS1	70.47	30.96	-0.82
SLC22A3	33.74	13.54	-0.91
CD38	43.86	16.05	-1.01

## Sheet: LogFC-sig-contig-icgc-risk
Contigs (mapped to...)	Mean normalized expression in LR	Mean normalized expression in HR	LogFC
AC069228.1	1.21	2.63	0.78
ctg_23	1.87	3.01	0.48
ASPN.a	2.37	3.7	0.44
EFNA2	1.03	1.52	0.39
USP9YP32	1.2	1.52	0.24
ctg_20	1.21	1.52	0.23
UGT2B15	1.04	1.28	0.21
GMNN	1.43	1.74	0.2
ASPN.b	1.13	1.3	0.14
TROAP	1.13	1.27	0.11
HOPX	1.05	1.17	0.11
COL1A1.b	1.08	1.18	0.09
CAMK2N1	1.1	1.2	0.09
PTPRN2	9.43	8.09	-0.15
CD38	6.83	5.03	-0.31
MYBPC1	38.01	25.73	-0.39
SLC22A3	4.54	3.06	-0.39
ANO7	40.85	24.88	-0.5
HECW2-AS1	8.92	5.26	-0.53
SRD5A2	4.67	2.66	-0.56
PGM5-AS1	5.88	2.91	-0.7

## Sheet: LogFC-sig-gene-tcga-relapse
Contigs (mapped to...)	Mean normalized expression in No	Mean normalized expression in Yes	LogFC
ALB	1.95	6.62	1.22
DDC	3.35	7.53	0.81
CTD-2228K2.7	9.57	20.15	0.74
BRSK1	4.56	9.21	0.7
RRM2	8.79	14.66	0.51
ALS2CL	7.34	10.97	0.4
FEV	17.96	17.31	-0.04
PCA3	353.78	287.32	-0.21
TSPAN1	1026.5	732.78	-0.34
HMGCS2	108.06	70.68	-0.42

## Sheet: LogFC-sig-gene-icgc-relapse
Contigs (mapped to...)	Mean normalized expression in No	Mean normalized expression in Yes	LogFC
CTD-2228K2.7	4.9	7.59	0.44
DDC	3.33	4.98	0.4
BRSK1	2.63	3.55	0.3
ALB	2.01	2.26	0.12
RRM2	4.6	4.63	0.01
TSPAN1	232.02	225.84	-0.03
FEV	4.13	3.88	-0.06
ALS2CL	6.22	5.02	-0.21
PCA3	233.07	159.8	-0.38
HMGCS2	32.84	21.49	-0.42

## Sheet: LogFC-sig-gene-stelloo-relapse
Contigs (mapped to...)	Mean normalized expression in No	Mean normalized expression in Yes	LogFC
ALS2CL	5.75	7.28	0.24
DDC	5	6.12	0.2
BRSK1	5.25	6.34	0.19
RRM2	7.94	9.32	0.16
CTD-2228K2.7	6.45	6.4	-0.01
ALB	1.66	1.64	-0.01
HMGCS2	71.26	66.36	-0.07
TSPAN1	891.63	783.55	-0.13
PCA3	408.42	345.73	-0.17
FEV	14.46	11.92	-0.19

## Sheet: LogFC-sig-contig-tcga-relapse
Contigs (mapped to...)	Mean normalized expression in No	Mean normalized expression in Yes	LogFC
KLK2	1	23.16	3.14
AR	1.89	14.05	2.01
ctg_7	2.49	14.89	1.79
AC069228.1	1.26	5.29	1.44
ISYNA1	1.71	4.63	0.99
ZNF382	1.88	4.41	0.85
ctg_1	2.16	4.94	0.83
SLC9A3-AS1	9.63	21.32	0.79
HNRNPK	1.71	3.53	0.73
PDLIM5	5.22	3.32	-0.45
GALNT7	5.2	3.11	-0.51
RTN4	6.32	3.64	-0.55
SPDEF	8.26	4.64	-0.58
KLK3	7.57	4.1	-0.61

## Sheet: LogFC-sig-contig-icgc-relapse
Contigs (mapped to...)	Mean normalized expression in No	Mean normalized expression in Yes	LogFC
AC069228.1	1.19	2.18	0.61
SLC9A3-AS1	1.74	2.57	0.39
ZNF382	1.76	1.94	0.1
PDLIM5	1.19	1.24	0.04
ISYNA1	1.2	1.23	0.02
RTN4	1.03	1.04	0.01
HNRNPK	1.07	1.08	0
GALNT7	1.06	1.04	-0.02
SPDEF	1.52	1.41	-0.07
KLK3	2.04	1.67	-0.2
ctg_1	1.93	1.44	-0.29
KLK2	6.24	1.04	-1.79

## Sheet: LogFC-sig-contig-stelloo-relaps
Contigs (mapped to...)	Mean normalized expression in No	Mean normalized expression in Yes	LogFC
KLK3	15.92	11.95	-0.29
AC069228.1	2.87	1.16	-0.91
KLK2	4.97	1.16	-1.45
